# Supplementary material for: Mix it and fix it: functions of composite olfactory signals in ring-tailed lemurs
Source: R Soc Open Sci. 2016 Apr 20;3(4):160076. doi: 10.1098/rsos.160076 (PMC4852645; doi:10.1098/rsos.160076)
Supplement: ESM2. Greene, Grogan et al. data. [file rsos160076supp2.xlsx]

## Sheet: Data_Description
ELECTRONIC SUPPLEMENTARY MATERIAL 2
In the 'Complied_Data' sheet, each row of data represents the response of an odorant recipient to one presented odorant.
In the example below from the Natural Experiment, Aracus received Fresh A odorants collected from Stewart and placed on the middle dowell. The trial was run on Dec 9th, 2013, beginning at 10:22am: This was Aracus' 2nd, and last, trial of the day. Aracus responded to the odorant by sniffing and licking for 5 and 6 seconds, respectively. Added together, Aracus 'investigated' the odorant for 11 seco…
Recipient	Donor	Date	Time	Experiment	Age	Trial	Odorant	Pole	Sniff mark (s)	Lick mark (s)	Investigate mark (s)	Wrist mark (f)	Shoulder rub (f)	Bite mark (f)	Tail mark (f)	Mixed mark (f)
Aracus	Stewart	2013-12-09	10:22am	Natural	Fresh	two	A	p2	5	6	11	7	0	0	0	0
In the second example below from the Synthetic Experiment, Berisades received Decayed A+S odorants collected from Jones and placed on the right-most dowell. The trial was run on Jan 15th, 2014, beginning at 10:15am: This was Berisades' 2nd, and last, trial of the day. Berisades responded to the odorant by sniffing and licking for 2 and 4 seconds, respecitvely. Added together, Berisades 'investiga…
Recipient	Donor	Date	Time	Experiment	Age	Trial	Odorant	Pole	Sniff mark (s)	Lick mark (s)	Investigate mark (s)	Wrist mark (f)	Shoulder rub (f)	Bite mark (f)	Tail mark (f)	Mixed mark (f)
Berisades	Jones	2014-01-15	10:15am	Synthetic	Decay	two	A+S	p3	2	4	6	12	1	0	0	2
*For descriptions of the behavioural responses, please see the main text.

## Sheet: Compiled_Data
Recipient	Donor	Date	Time	Experiment	Age	Trial	Odorant	Pole	Sniff mark (s)	Lick mark (s)	Investigate mark (s)	Wrist mark (f)	Shoulder rub (f)	Bite mark (f)	Tail mark (f)	Mixed mark (f)
Aracus	Stewart	2013-12-09	10:22am	Natural	Fresh	two	A	p2	5	6	11	7	0	0	0	0
Aracus	Stewart	2013-12-09	10:04am	Natural	Decay	one	A	p2	1	2	3	2	0	0	0	0
Aracus	Stewart	2013-12-09	10:22am	Natural	Fresh	two	A+B	p3	8	1	9	12	0	0	0	0
Aracus	Stewart	2013-12-09	10:04am	Natural	Decay	one	A+B	p1	0	0	0	0	0	0	0	0
Aracus	Stewart	2013-12-09	10:22am	Natural	Fresh	two	B	p1	2	0	2	8	0	0	0	0
Aracus	Stewart	2013-12-09	10:04am	Natural	Decay	one	B	p3	0	0	0	0	0	0	0	0
Aracus	Tugger	2013-12-11	9:50am	Natural	Fresh	one	A	p1	1	10	11	30	0	0	0	18
Aracus	Tugger	2013-12-11	10:10am	Natural	Decay	two	A	p1	4	12	16	18	0	1	0	5
Aracus	Tugger	2013-12-11	9:50am	Natural	Fresh	one	A+B	p3	3	3	6	25	2	0	0	3
Aracus	Tugger	2013-12-11	10:10am	Natural	Decay	two	A+B	p2	7	5	12	16	2	0	0	0
Aracus	Tugger	2013-12-11	9:50am	Natural	Fresh	one	B	p2	6	8	14	24	1	0	0	7
Aracus	Tugger	2013-12-11	10:10am	Natural	Decay	two	B	p3	3	8	11	16	2	0	0	0
Aracus	Randy	2014-01-17	10:41am	Synthetic	Fresh	two	A	p3	6	2	8	7	0	0	0	0
Aracus	Randy	2014-01-17	10:20am	Synthetic	Decay	one	A	p2	3	4	7	12	0	0	0	0
Aracus	Randy	2014-01-17	10:41am	Synthetic	Fresh	two	A+S	p1	7	0	7	3	0	0	0	0
Aracus	Randy	2014-01-17	10:20am	Synthetic	Decay	one	A+S	p1	4	5	9	14	0	0	0	0
Aracus	Randy	2014-01-17	10:41am	Synthetic	Fresh	two	S	p2	6	0	6	8	0	0	0	0
Aracus	Randy	2014-01-17	10:20am	Synthetic	Decay	one	S	p3	2	2	4	21	0	0	0	0
Aracus	Jones	2014-01-15	9:10am	Synthetic	Fresh	one	A	p3	9	0	9	23	0	0	0	5
Aracus	Jones	2014-01-15	9:26am	Synthetic	Decay	two	A	p2	9	1	10	6	0	0	0	0
Aracus	Jones	2014-01-15	9:10am	Synthetic	Fresh	one	A+S	p2	10	0	10	18	0	0	0	5
Aracus	Jones	2014-01-15	9:26am	Synthetic	Decay	two	A+S	p3	5	6	11	10	0	0	0	0
Aracus	Jones	2014-01-15	9:10am	Synthetic	Fresh	one	S	p1	3	0	3	23	1	0	0	0
Aracus	Jones	2014-01-15	9:26am	Synthetic	Decay	two	S	p1	2	3	5	12	0	0	0	0
Berisades	Johan	2013-12-10	10:40am	Natural	Fresh	two	A	p3	8	6	14	26	4	1	4	7
Berisades	Johan	2013-12-10	10:25am	Natural	Decay	one	A	p3	7	6	13	16	0	0	0	2
Berisades	Johan	2013-12-10	10:40am	Natural	Fresh	two	A+B	p1	7	2	9	15	3	0	1	0
Berisades	Johan	2013-12-10	10:25am	Natural	Decay	one	A+B	p2	11	6	17	24	3	0	7	6
Berisades	Johan	2013-12-10	10:40am	Natural	Fresh	two	B	p2	4	1	5	13	0	0	1	2
Berisades	Johan	2013-12-10	10:25am	Natural	Decay	one	B	p1	5	4	9	21	1	0	2	0
Berisades	Randy	2014-01-13	10:23am	Natural	Fresh	one	A	p1	8	0	8	14	1	0	1	7
Berisades	Randy	2014-01-13	10:40am	Natural	Decay	two	A	p1	2	3	5	11	0	0	0	7
Berisades	Randy	2014-01-13	10:23am	Natural	Fresh	one	A+B	p2	8	1	9	15	0	0	0	3
Berisades	Randy	2014-01-13	10:40am	Natural	Decay	two	A+B	p2	4	2	6	8	1	0	1	0
Berisades	Randy	2014-01-13	10:23am	Natural	Fresh	one	B	p3	5	4	9	15	0	0	0	0
Berisades	Randy	2014-01-13	10:40am	Natural	Decay	two	B	p3	5	2	7	23	0	0	0	3
Berisades	Jones	2014-01-15	9:57am	Synthetic	Fresh	one	A	p2	9	3	12	6	1	0	0	1
Berisades	Jones	2014-01-15	10:15am	Synthetic	Decay	two	A	p1	6	0	6	8	0	0	0	4
Berisades	Jones	2014-01-15	9:57am	Synthetic	Fresh	one	A+S	p1	4	3	7	33	6	0	2	7
Berisades	Jones	2014-01-15	10:15am	Synthetic	Decay	two	A+S	p3	2	4	6	12	1	0	0	2
Berisades	Jones	2014-01-15	9:57am	Synthetic	Fresh	one	S	p3	2	8	10	14	0	0	0	4
Berisades	Jones	2014-01-15	10:15am	Synthetic	Decay	two	S	p2	2	11	13	12	1	0	0	3
Berisades	Schweppes	2014-01-22	10:15am	Synthetic	Fresh	two	A	p3	6	4	10	25	3	0	0	7
Berisades	Schweppes	2014-01-22	9:56am	Synthetic	Decay	one	A	p2	10	7	17	20	1	0	0	4
Berisades	Schweppes	2014-01-22	10:15am	Synthetic	Fresh	two	A+S	p1	6	0	6	8	0	0	0	0
Berisades	Schweppes	2014-01-22	9:56am	Synthetic	Decay	one	A+S	p3	1	5	6	15	0	0	0	7
Berisades	Schweppes	2014-01-22	10:15am	Synthetic	Fresh	two	S	p2	9	5	14	19	2	0	0	2
Berisades	Schweppes	2014-01-22	9:56am	Synthetic	Decay	one	S	p1	2	8	10	32	3	0	2	0
Fritz	Teres	2013-12-09	11:00am	Natural	Fresh	one	A	p3	2	6	8	8	0	0	0	0
Fritz	Teres	2013-12-09	11:15am	Natural	Decay	two	A	p1	4	0	4	0	0	0	0	0
Fritz	Teres	2013-12-09	11:00am	Natural	Fresh	one	A+B	p1	4	3	7	11	2	0	0	0
Fritz	Teres	2013-12-09	11:15am	Natural	Decay	two	A+B	p2	3	4	7	2	2	0	0	0
Fritz	Teres	2013-12-09	11:00am	Natural	Fresh	one	B	p2	2	10	12	6	1	0	0	0
Fritz	Teres	2013-12-09	11:15am	Natural	Decay	two	B	p3	1	2	3	1	0	0	0	0
Fritz	Schweppes	2014-01-13	11:25am	Natural	Fresh	two	A	p2	10	3	13	3	0	0	0	0
Fritz	Schweppes	2014-01-13	11:05am	Natural	Decay	one	A	p2	8	0	8	11	1	0	0	0
Fritz	Schweppes	2014-01-13	11:25am	Natural	Fresh	two	A+B	p1	6	3	9	9	2	0	0	0
Fritz	Schweppes	2014-01-13	11:05am	Natural	Decay	one	A+B	p3	9	13	22	16	2	0	0	1
Fritz	Schweppes	2014-01-13	11:25am	Natural	Fresh	two	B	p3	8	1	9	4	0	0	0	0
Fritz	Schweppes	2014-01-13	11:05am	Natural	Decay	one	B	p1	8	16	24	17	3	0	0	0
Fritz	Licinius	2014-01-21	10:15am	Synthetic	Fresh	two	A	p1	4	5	9	8	1	0	0	0
Fritz	Licinius	2014-01-21	9:55am	Synthetic	Decay	one	A	p3	2	4	6	15	1	0	0	3
Fritz	Licinius	2014-01-21	10:15am	Synthetic	Fresh	two	A+S	p3	2	1	3	3	0	0	0	0
Fritz	Licinius	2014-01-21	9:55am	Synthetic	Decay	one	A+S	p2	4	0	4	0	0	0	0	0
Fritz	Licinius	2014-01-21	10:15am	Synthetic	Fresh	two	S	p2	5	0	5	0	0	0	0	0
Fritz	Licinius	2014-01-21	9:55am	Synthetic	Decay	one	S	p1	3	0	3	6	2	0	0	0
Fritz	Johan	2014-01-22	9:22am	Synthetic	Fresh	one	A	p3	4	2	6	7	1	0	0	2
Fritz	Johan	2014-01-22	9:40am	Synthetic	Decay	two	A	p3	4	0	4	3	0	0	0	0
Fritz	Johan	2014-01-22	9:22am	Synthetic	Fresh	one	A+S	p1	5	0	5	6	1	0	0	2
Fritz	Johan	2014-01-22	9:40am	Synthetic	Decay	two	A+S	p2	4	0	4	1	0	0	0	0
Fritz	Johan	2014-01-22	9:22am	Synthetic	Fresh	one	S	p2	7	0	7	6	1	0	0	0
Fritz	Johan	2014-01-22	9:40am	Synthetic	Decay	two	S	p1	2	0	2	5	1	0	0	1
Johan	Fritz	2013-12-11	10:35am	Natural	Fresh	two	A	p1	4	0	4	1	0	0	0	0
Johan	Fritz	2013-12-11	9:45am	Natural	Decay	one	A	p2	6	0	6	0	0	0	0	0
Johan	Fritz	2013-12-11	10:35am	Natural	Fresh	two	A+B	p3	4	0	4	1	0	0	0	0
Johan	Fritz	2013-12-11	9:45am	Natural	Decay	one	A+B	p1	6	3	9	4	0	0	0	0
Johan	Fritz	2013-12-11	10:35am	Natural	Fresh	two	B	p2	8	2	10	2	0	0	0	0
Johan	Fritz	2013-12-11	9:45am	Natural	Decay	one	B	p3	2	0	2	1	0	0	0	0
Johan	Randy	2014-01-14	10:15am	Natural	Fresh	one	A	p1	3	1	4	0	0	0	0	0
Johan	Randy	2014-01-14	10:30am	Natural	Decay	two	A	p3	1	0	1	0	0	0	0	0
Johan	Randy	2014-01-14	10:15am	Natural	Fresh	one	A+B	p3	2	1	3	0	0	0	0	0
Johan	Randy	2014-01-14	10:30am	Natural	Decay	two	A+B	p1	3	0	3	0	0	0	0	0
Johan	Randy	2014-01-14	10:15am	Natural	Fresh	one	B	p2	6	0	6	1	0	0	0	0
Johan	Randy	2014-01-14	10:30am	Natural	Decay	two	B	p2	3	0	3	0	0	0	0	0
Johan	Licinius	2014-01-17	10:15am	Synthetic	Fresh	one	A	p1	4	1	5	4	0	0	0	0
Johan	Licinius	2014-01-17	10:37am	Synthetic	Decay	two	A	p3	0	0	0	5	0	0	0	0
Johan	Licinius	2014-01-17	10:15am	Synthetic	Fresh	one	A+S	p2	5	0	5	2	0	0	0	0
Johan	Licinius	2014-01-17	10:37am	Synthetic	Decay	two	A+S	p2	1	0	1	4	0	0	0	0
Johan	Licinius	2014-01-17	10:15am	Synthetic	Fresh	one	S	p3	7	0	7	9	0	1	0	0
Johan	Licinius	2014-01-17	10:37am	Synthetic	Decay	two	S	p1	0	0	0	0	0	0	0	0
Johan	Teres	2014-01-22	10:57am	Synthetic	Fresh	two	A	p2	6	2	8	6	0	0	0	0
Johan	Teres	2014-01-22	10:38am	Synthetic	Decay	one	A	p1	6	0	6	4	0	0	0	0
Johan	Teres	2014-01-22	10:57am	Synthetic	Fresh	two	A+S	p3	3	0	3	12	0	1	0	0
Johan	Teres	2014-01-22	10:38am	Synthetic	Decay	one	A+S	p2	3	0	3	1	0	0	0	0
Johan	Teres	2014-01-22	10:57am	Synthetic	Fresh	two	S	p1	3	0	3	4	0	0	0	0
Johan	Teres	2014-01-22	10:38am	Synthetic	Decay	one	S	p3	1	0	1	2	0	0	0	0
Jones	Aracus	2014-01-09	10:40am	Natural	Fresh	one	A	p3	4	0	4	10	0	0	0	5
Jones	Aracus	2014-01-09	10:55am	Natural	Decay	two	A	p2	4	0	4	2	0	0	0	0
Jones	Aracus	2014-01-09	10:40am	Natural	Fresh	one	A+B	p2	7	3	10	16	1	163	0	3
Jones	Aracus	2014-01-09	10:55am	Natural	Decay	two	A+B	p3	2	0	2	2	0	0	0	0
Jones	Aracus	2014-01-09	10:40am	Natural	Fresh	one	B	p1	6	3	9	10	0	3	0	3
Jones	Aracus	2014-01-09	10:55am	Natural	Decay	two	B	p1	3	0	3	2	0	1	0	0
Jones	Berisades	2014-01-13	9:46am	Natural	Fresh	two	A	p1	0	0	0	0	0	0	0	0
Jones	Berisades	2014-01-13	9:25am	Natural	Decay	one	A	p2	6	0	6	5	0	1	0	0
Jones	Berisades	2014-01-13	9:46am	Natural	Fresh	two	A+B	p3	1	0	1	2	0	0	0	0
Jones	Berisades	2014-01-13	9:25am	Natural	Decay	one	A+B	p1	4	2	6	4	0	9	0	0
Jones	Berisades	2014-01-13	9:46am	Natural	Fresh	two	B	p2	0	0	0	0	0	0	0	0
Jones	Berisades	2014-01-13	9:25am	Natural	Decay	one	B	p3	2	0	2	2	0	0	0	0
Jones	Fritz	2014-01-14	9:40am	Synthetic	Fresh	two	A	p2	0	0	0	0	0	0	0	0
Jones	Fritz	2014-01-14	9:20am	Synthetic	Decay	one	A	p1	1	0	1	0	0	0	0	0
Jones	Fritz	2014-01-14	9:40am	Synthetic	Fresh	two	A+S	p1	1	0	1	0	0	0	0	0
Jones	Fritz	2014-01-14	9:20am	Synthetic	Decay	one	A+S	p3	0	0	0	0	0	0	0	0
Jones	Fritz	2014-01-14	9:40am	Synthetic	Fresh	two	S	p3	0	0	0	0	0	0	0	0
Jones	Fritz	2014-01-14	9:20am	Synthetic	Decay	one	S	p2	3	0	3	0	0	0	0	0
Jones	Tugger	2014-01-24	9:50am	Synthetic	Fresh	one	A	p3	2	0	2	1	0	0	0	0
Jones	Tugger	2014-01-24	10:20am	Synthetic	Decay	two	A	p1	1	0	1	0	0	0	0	0
Jones	Tugger	2014-01-24	9:50am	Synthetic	Fresh	one	A+S	p2	6	0	6	3	0	0	0	0
Jones	Tugger	2014-01-24	10:20am	Synthetic	Decay	two	A+S	p3	0	0	0	0	0	0	0	0
Jones	Tugger	2014-01-24	9:50am	Synthetic	Fresh	one	S	p1	5	0	5	1	1	0	0	0
Jones	Tugger	2014-01-24	10:20am	Synthetic	Decay	two	S	p2	0	0	0	0	0	0	0	0
Licinius	Johan	2013-12-05	11:00am	Natural	Fresh	one	A	p3	6	13	19	45	2	0	14	8
Licinius	Johan	2013-12-05	11:20am	Natural	Decay	two	A	p1	4	8	12	21	3	0	0	0
Licinius	Johan	2013-12-05	11:00am	Natural	Fresh	one	A+B	p2	12	28	40	40	1	8	0	3
Licinius	Johan	2013-12-05	11:20am	Natural	Decay	two	A+B	p3	1	27	28	36	0	0	0	10
Licinius	Johan	2013-12-05	11:00am	Natural	Fresh	one	B	p1	15	19	34	34	0	0	2	3
Licinius	Johan	2013-12-05	11:20am	Natural	Decay	two	B	p2	4	13	17	28	2	0	0	3
Licinius	Jones	2013-12-09	12:15pm	Natural	Fresh	two	A	p2	11	3	14	12	0	0	0	0
Licinius	Jones	2013-12-09	11:57am	Natural	Decay	one	A	p2	13	9	22	31	1	0	0	3
Licinius	Jones	2013-12-09	12:15pm	Natural	Fresh	two	A+B	p1	6	6	12	27	0	0	0	0
Licinius	Jones	2013-12-09	11:57am	Natural	Decay	one	A+B	p1	13	35	48	43	1	1	0	12
Licinius	Jones	2013-12-09	12:15pm	Natural	Fresh	two	B	p3	5	0	5	22	0	0	0	0
Licinius	Jones	2013-12-09	11:57am	Natural	Decay	one	B	p3	5	11	16	26	0	0	0	3
Licinius	Rolfe	2014-01-21	11:45am	Synthetic	Fresh	two	A	p1	6	7	13	11	2	0	0	0
Licinius	Rolfe	2014-01-21	11:30am	Synthetic	Decay	one	A	p2	1	4	5	19	1	0	0	0
Licinius	Rolfe	2014-01-21	11:45am	Synthetic	Fresh	two	A+S	p2	1	0	1	12	0	0	0	4
Licinius	Rolfe	2014-01-21	11:30am	Synthetic	Decay	one	A+S	p1	0	5	5	19	0	0	0	13
Licinius	Rolfe	2014-01-21	11:45am	Synthetic	Fresh	two	S	p3	0	4	4	16	0	0	0	4
Licinius	Rolfe	2014-01-21	11:30am	Synthetic	Decay	one	S	p3	7	6	13	18	1	0	0	0
Licinius	Stewart	2014-01-27	9:08am	Synthetic	Fresh	one	A	p1	0	45	45	17	0	1	0	2
Licinius	Stewart	2014-01-27	9:25am	Synthetic	Decay	two	A	p3	0	24	24	13	0	0	0	0
Licinius	Stewart	2014-01-27	9:08am	Synthetic	Fresh	one	A+S	p3	2	14	16	22	1	0	0	4
Licinius	Stewart	2014-01-27	9:25am	Synthetic	Decay	two	A+S	p2	1	2	3	6	0	0	0	0
Licinius	Stewart	2014-01-27	9:08am	Synthetic	Fresh	one	S	p2	2	5	7	16	0	0	0	5
Licinius	Stewart	2014-01-27	9:25am	Synthetic	Decay	two	S	p1	0	7	7	5	0	0	0	0
Randy	Fritz	2014-01-09	11:27am	Natural	Fresh	two	A	p3	7	5	12	17	0	0	0	0
Randy	Fritz	2014-01-09	11:15am	Natural	Decay	one	A	p1	20	2	22	27	1	0	2	2
Randy	Fritz	2014-01-09	11:27am	Natural	Fresh	two	A+B	p2	6	15	21	16	0	0	0	0
Randy	Fritz	2014-01-09	11:15am	Natural	Decay	one	A+B	p2	24	11	35	25	0	0	0	4
Randy	Fritz	2014-01-09	11:27am	Natural	Fresh	two	B	p1	6	4	10	7	0	0	0	0
Randy	Fritz	2014-01-09	11:15am	Natural	Decay	one	B	p3	10	14	24	26	0	0	0	4
Randy	Licinius	2014-01-13	9:22am	Natural	Fresh	one	A	p2	5	6	11	19	0	0	0	0
Randy	Licinius	2014-01-13	9:45am	Natural	Decay	two	A	p1	2	4	6	5	0	0	0	0
Randy	Licinius	2014-01-13	9:22am	Natural	Fresh	one	A+B	p1	11	4	15	15	0	0	0	0
Randy	Licinius	2014-01-13	9:45am	Natural	Decay	two	A+B	p2	3	6	9	8	0	0	0	0
Randy	Licinius	2014-01-13	9:22am	Natural	Fresh	one	B	p3	6	14	20	37	0	0	1	0
Randy	Licinius	2014-01-13	9:45am	Natural	Decay	two	B	p3	3	1	4	12	0	0	0	0
Randy	Johan	2014-01-17	9:22am	Synthetic	Fresh	one	A	p1	0	8	8	18	0	0	5	0
Randy	Johan	2014-01-17	9:37am	Synthetic	Decay	two	A	p2	1	1	2	7	0	0	0	0
Randy	Johan	2014-01-17	9:22am	Synthetic	Fresh	one	A+S	p2	5	3	8	13	0	0	0	0
Randy	Johan	2014-01-17	9:37am	Synthetic	Decay	two	A+S	p1	0	2	2	4	0	0	0	0
Randy	Johan	2014-01-17	9:22am	Synthetic	Fresh	one	S	p3	2	1	3	11	0	0	6	0
Randy	Johan	2014-01-17	9:37am	Synthetic	Decay	two	S	p3	1	5	6	2	0	0	0	0
Randy	Berisades	2014-01-24	10:12am	Synthetic	Fresh	two	A	p1	6	3	9	6	0	0	0	0
Randy	Berisades	2014-01-24	9:47am	Synthetic	Decay	one	A	p3	5	11	16	21	0	0	0	0
Randy	Berisades	2014-01-24	10:12am	Synthetic	Fresh	two	A+S	p3	4	1	5	7	0	0	0	0
Randy	Berisades	2014-01-24	9:47am	Synthetic	Decay	one	A+S	p2	3	4	7	5	0	0	0	0
Randy	Berisades	2014-01-24	10:12am	Synthetic	Fresh	two	S	p2	5	1	6	4	0	0	0	0
Randy	Berisades	2014-01-24	9:47am	Synthetic	Decay	one	S	p1	3	4	7	3	0	0	0	0
Rolfe	Berisades	2013-12-11	10:50am	Natural	Fresh	one	A	p2	4	3	7	6	0	0	0	0
Rolfe	Berisades	2013-12-11	11:05am	Natural	Decay	two	A	p3	4	1	5	12	0	0	0	0
Rolfe	Berisades	2013-12-11	10:50am	Natural	Fresh	one	A+B	p1	14	6	20	6	0	0	0	0
Rolfe	Berisades	2013-12-11	11:05am	Natural	Decay	two	A+B	p1	9	2	11	7	0	0	0	0
Rolfe	Berisades	2013-12-11	10:50am	Natural	Fresh	one	B	p3	2	8	10	9	0	2	0	0
Rolfe	Berisades	2013-12-11	11:05am	Natural	Decay	two	B	p2	14	7	21	26	0	2	0	0
Rolfe	Teres	2014-01-17	11:20am	Synthetic	Fresh	two	A	p2	1	0	1	2	0	0	0	0
Rolfe	Teres	2014-01-17	11:02am	Synthetic	Decay	one	A	p1	4	0	4	6	0	0	0	0
Rolfe	Teres	2014-01-17	11:20am	Synthetic	Fresh	two	A+S	p3	2	0	2	5	0	1	0	0
Rolfe	Teres	2014-01-17	11:02am	Synthetic	Decay	one	A+S	p2	11	0	11	3	0	0	0	0
Rolfe	Teres	2014-01-17	11:20am	Synthetic	Fresh	two	S	p1	2	0	2	6	0	0	0	0
Rolfe	Teres	2014-01-17	11:02am	Synthetic	Decay	one	S	p3	4	0	4	2	0	0	0	0
Rolfe	Randy	2014-01-22	10:35am	Synthetic	Fresh	one	A	p3	2	0	2	11	0	0	0	0
Rolfe	Randy	2014-01-22	10:55am	Synthetic	Decay	two	A	p3	11	0	11	1	0	0	0	0
Rolfe	Randy	2014-01-22	10:35am	Synthetic	Fresh	one	A+S	p1	3	0	3	6	0	0	0	0
Rolfe	Randy	2014-01-22	10:55am	Synthetic	Decay	two	A+S	p2	1	0	1	3	0	0	0	0
Rolfe	Randy	2014-01-22	10:35am	Synthetic	Fresh	one	S	p2	6	0	6	11	0	0	0	0
Rolfe	Randy	2014-01-22	10:55am	Synthetic	Decay	two	S	p1	2	0	2	2	0	0	0	0
Rolfe	Tugger	2014-01-09	9:31am	Natural	Fresh	two	A	p2	5	0	5	2	0	0	0	0
Rolfe	Tugger	2014-01-09	9:15am	Natural	Decay	one	A	p3	7	7	14	9	0	0	0	0
Rolfe	Tugger	2014-01-09	9:31am	Natural	Fresh	two	A+B	p3	9	2	11	2	0	0	0	0
Rolfe	Tugger	2014-01-09	9:15am	Natural	Decay	one	A+B	p2	8	5	13	17	0	0	0	0
Rolfe	Tugger	2014-01-09	9:31am	Natural	Fresh	two	B	p1	7	8	15	11	0	0	0	0
Rolfe	Tugger	2014-01-09	9:15am	Natural	Decay	one	B	p1	7	6	13	8	0	3	0	0
Schweppes	Rolfe	2013-12-10	12:17pm	Natural	Fresh	two	A	p2	1	7	8	19	2	0	0	5
Schweppes	Rolfe	2013-12-10	12:02pm	Natural	Decay	one	A	p1	4	8	12	34	3	1	0	15
Schweppes	Rolfe	2013-12-10	12:17pm	Natural	Fresh	two	A+B	p1	6	10	16	16	1	2	0	3
Schweppes	Rolfe	2013-12-10	12:02pm	Natural	Decay	one	A+B	p2	5	5	10	35	3	1	0	3
Schweppes	Rolfe	2013-12-10	12:17pm	Natural	Fresh	two	B	p3	9	0	9	13	1	0	1	8
Schweppes	Rolfe	2013-12-10	12:02pm	Natural	Decay	one	B	p3	7	5	12	40	1	0	0	4
Schweppes	Licinius	2014-01-09	10:05am	Natural	Fresh	one	A	p1	4	1	5	12	1	0	0	0
Schweppes	Licinius	2014-01-09	10:23am	Natural	Decay	two	A	p2	2	2	4	3	1	0	0	0
Schweppes	Licinius	2014-01-09	10:05am	Natural	Fresh	one	A+B	p2	5	2	7	12	1	0	0	3
Schweppes	Licinius	2014-01-09	10:23am	Natural	Decay	two	A+B	p3	1	3	4	3	0	0	0	0
Schweppes	Licinius	2014-01-09	10:05am	Natural	Fresh	one	B	p3	4	1	5	13	2	0	0	7
Schweppes	Licinius	2014-01-09	10:23am	Natural	Decay	two	B	p1	3	5	8	1	0	0	0	0
Schweppes	Fritz	2014-01-15	10:34am	Synthetic	Fresh	one	A	p2	2	0	2	6	2	0	0	0
Schweppes	Fritz	2014-01-15	10:45am	Synthetic	Decay	two	A	p3	0	0	0	0	0	0	0	0
Schweppes	Fritz	2014-01-15	10:34am	Synthetic	Fresh	one	A+S	p1	3	0	3	3	0	0	0	3
Schweppes	Fritz	2014-01-15	10:45am	Synthetic	Decay	two	A+S	p2	0	0	0	0	0	0	0	0
Schweppes	Fritz	2014-01-15	10:34am	Synthetic	Fresh	one	S	p3	2	0	2	6	2	0	0	0
Schweppes	Fritz	2014-01-15	10:45am	Synthetic	Decay	two	S	p1	0	0	0	0	0	0	0	0
Schweppes	Johan	2014-01-24	11:35am	Synthetic	Fresh	two	A	p1	0	0	0	0	0	0	0	0
Schweppes	Johan	2014-01-24	11:16am	Synthetic	Decay	one	A	p1	4	0	4	12	0	0	0	8
Schweppes	Johan	2014-01-24	11:16am	Synthetic	Decay	one	A+S	p2	4	0	4	12	4	0	6	1
Schweppes	Johan	2014-01-24	11:35am	Synthetic	Fresh	two	A+S	p3	0	0	0	0	0	0	0	0
Schweppes	Johan	2014-01-24	11:35am	Synthetic	Fresh	two	S	p2	0	0	0	0	0	0	0	0
Schweppes	Johan	2014-01-24	11:16am	Synthetic	Decay	one	S	p3	2	0	2	10	4	0	0	0
Stewart	Aracus	2013-12-10	11:35am	Natural	Fresh	two	A	p2	9	0	9	0	0	0	0	0
Stewart	Aracus	2013-12-10	11:15am	Natural	Decay	one	A	p3	9	1	10	4	1	0	0	0
Stewart	Aracus	2013-12-10	11:35am	Natural	Fresh	two	A+B	p3	6	6	12	1	0	0	0	0
Stewart	Aracus	2013-12-10	11:15am	Natural	Decay	one	A+B	p1	7	13	20	4	5	0	0	0
Stewart	Aracus	2013-12-10	11:35am	Natural	Fresh	two	B	p1	4	4	8	0	0	0	0	0
Stewart	Aracus	2013-12-10	11:15am	Natural	Decay	one	B	p2	12	0	12	10	3	0	0	0
Stewart	Teres	2013-12-11	11:44am	Natural	Fresh	one	A	p1	7	5	12	1	0	1	0	0
Stewart	Teres	2013-12-11	12:04pm	Natural	Decay	two	A	p3	0	0	0	0	0	0	0	0
Stewart	Teres	2013-12-11	11:44am	Natural	Fresh	one	A+B	p2	11	0	11	1	0	0	0	0
Stewart	Teres	2013-12-11	12:04pm	Natural	Decay	two	A+B	p2	0	0	0	0	0	0	0	0
Stewart	Teres	2013-12-11	11:44am	Natural	Fresh	one	B	p3	5	5	10	3	0	0	0	0
Stewart	Teres	2013-12-11	12:04pm	Natural	Decay	two	B	p1	0	0	0	0	0	0	0	0
Stewart	Tugger	2014-01-24	11:00am	Synthetic	Fresh	two	A	p3	3	1	4	8	4	3	0	1
Stewart	Tugger	2014-01-24	10:45am	Synthetic	Decay	one	A	p2	15	0	15	2	0	0	0	1
Stewart	Tugger	2014-01-24	11:00am	Synthetic	Fresh	two	A+S	p2	6	4	10	3	0	1	0	0
Stewart	Tugger	2014-01-24	10:45am	Synthetic	Decay	one	A+S	p1	11	1	12	9	3	2	0	0
Stewart	Tugger	2014-01-24	11:00am	Synthetic	Fresh	two	S	p1	3	0	3	7	0	0	0	3
Stewart	Tugger	2014-01-24	10:45am	Synthetic	Decay	one	S	p3	8	0	8	5	0	1	0	3
Stewart	Berisades	2014-01-21	9:10am	Synthetic	Fresh	one	A	p3	5	1	6	3	0	0	0	0
Stewart	Berisades	2014-01-21	9:27am	Synthetic	Decay	two	A	p1	1	0	1	0	0	0	0	0
Stewart	Berisades	2014-01-21	9:10am	Synthetic	Fresh	one	A+S	p2	14	3	17	5	0	0	0	0
Stewart	Berisades	2014-01-21	9:27am	Synthetic	Decay	two	A+S	p2	2	0	2	0	0	0	0	0
Stewart	Berisades	2014-01-21	9:10am	Synthetic	Fresh	one	S	p1	9	1	10	4	0	0	0	0
Stewart	Berisades	2014-01-21	9:27am	Synthetic	Decay	two	S	p3	2	0	2	0	0	0	0	0
Teres	Jones	2013-12-05	10:00am	Natural	Fresh	one	A	p2	0	0	0	3	0	0	0	2
Teres	Jones	2013-12-05	10:00am	Natural	Decay	two	A	p1	1	0	1	5	0	0	0	0
Teres	Jones	2013-12-05	10:00am	Natural	Fresh	one	A+B	p3	2	0	2	26	1	0	0	14
Teres	Jones	2013-12-05	10:00am	Natural	Decay	two	A+B	p3	2	0	2	4	0	0	0	0
Teres	Jones	2013-12-05	10:00am	Natural	Fresh	one	B	p1	1	0	1	9	0	0	0	1
Teres	Jones	2013-12-05	10:00am	Natural	Decay	two	B	p2	2	0	2	7	0	0	0	0
Teres	Schweppes	2014-01-27	9:50am	Synthetic	Fresh	one	A	p2	0	0	0	7	0	0	0	0
Teres	Schweppes	2014-01-27	10:07am	Synthetic	Decay	two	A	p2	0	0	0	10	0	0	0	0
Teres	Schweppes	2014-01-27	9:50am	Synthetic	Fresh	one	A+S	p1	1	0	1	10	0	0	0	0
Teres	Schweppes	2014-01-27	10:07am	Synthetic	Decay	two	A+S	p1	2	0	2	19	0	0	0	0
Teres	Schweppes	2014-01-27	9:50am	Synthetic	Fresh	one	S	p3	2	0	2	18	0	0	0	0
Teres	Schweppes	2014-01-27	10:07am	Synthetic	Decay	two	S	p3	2	0	2	8	0	0	0	0
Teres	Stewart	2013-12-10	9:40am	Natural	Fresh	two	A	p3	2	0	2	3	0	0	0	0
Teres	Stewart	2013-12-10	9:23am	Natural	Decay	one	A	p3	1	0	1	11	1	0	0	3
Teres	Stewart	2013-12-10	9:40am	Natural	Fresh	two	A+B	p2	3	0	3	8	0	0	0	0
Teres	Stewart	2013-12-10	9:23am	Natural	Decay	one	A+B	p1	1	0	1	14	0	0	0	8
Teres	Stewart	2013-12-10	9:40am	Natural	Fresh	two	B	p1	0	0	0	0	0	0	0	0
Teres	Stewart	2013-12-10	9:23am	Natural	Decay	one	B	p2	1	0	1	5	0	0	0	0
Teres	Rolfe	2014-01-21	11:07am	Synthetic	Fresh	two	A	p1	0	0	0	4	0	0	0	0
Teres	Rolfe	2014-01-21	10:50am	Synthetic	Decay	one	A	p2	5	0	5	20	0	0	0	0
Teres	Rolfe	2014-01-21	11:07am	Synthetic	Fresh	two	A+S	p3	1	0	1	51	0	0	0	0
Teres	Rolfe	2014-01-21	10:50am	Synthetic	Decay	one	A+S	p3	1	0	1	14	0	0	0	0
Teres	Rolfe	2014-01-21	11:07am	Synthetic	Fresh	two	S	p2	0	0	0	6	0	0	0	0
Teres	Rolfe	2014-01-21	10:50am	Synthetic	Decay	one	S	p1	0	0	0	7	0	0	0	0
Tugger	Schweppes	2014-01-14	11:30am	Natural	Fresh	two	A	p2	2	3	5	8	0	0	0	0
Tugger	Schweppes	2014-01-14	11:15am	Natural	Decay	one	A	p3	5	4	9	38	0	0	1	0
Tugger	Schweppes	2014-01-14	11:30am	Natural	Fresh	two	A+B	p1	3	0	3	35	0	0	0	0
Tugger	Schweppes	2014-01-14	11:15am	Natural	Decay	one	A+B	p2	4	6	10	15	0	0	0	0
Tugger	Schweppes	2014-01-14	11:30am	Natural	Fresh	two	B	p3	3	0	3	18	0	0	0	0
Tugger	Schweppes	2014-01-14	11:15am	Natural	Decay	one	B	p1	5	12	17	52	5	0	0	1
Tugger	Stewart	2014-01-15	11:40am	Synthetic	Fresh	two	A	p3	10	4	14	17	1	0	0	0
Tugger	Stewart	2014-01-15	11:25am	Synthetic	Decay	one	A	p1	8	1	9	26	0	0	0	4
Tugger	Stewart	2014-01-15	11:40am	Synthetic	Fresh	two	A+S	p1	2	0	2	62	1	0	0	18
Tugger	Stewart	2014-01-15	11:25am	Synthetic	Decay	one	A+S	p2	7	7	14	25	0	0	0	0
Tugger	Stewart	2014-01-15	11:40am	Synthetic	Fresh	two	S	p2	4	0	4	17	0	0	0	0
Tugger	Stewart	2014-01-15	11:25am	Synthetic	Decay	one	S	p3	12	11	23	84	5	0	4	4
Tugger	Johan	2014-01-27	10:42am	Synthetic	Fresh	one	A	p3	11	4	15	29	1	0	0	7
Tugger	Johan	2014-01-27	11:00am	Synthetic	Decay	two	A	p2	0	1	1	25	0	0	0	0
Tugger	Johan	2014-01-27	10:42am	Synthetic	Fresh	one	A+S	p2	4	6	10	43	7	0	0	10
Tugger	Johan	2014-01-27	11:00am	Synthetic	Decay	two	A+S	p1	0	2	2	14	0	0	0	0
Tugger	Johan	2014-01-27	10:42am	Synthetic	Fresh	one	S	p1	3	2	5	26	2	0	0	8
Tugger	Johan	2014-01-27	11:00am	Synthetic	Decay	two	S	p3	1	0	1	13	0	0	0	0
Tugger	Rolfe	2013-11-21	10:50am	Natural	Fresh	one	A	p3	1	5	6	28	0	0	0	1
Tugger	Rolfe	2013-11-21	11:10am	Natural	Decay	two	A	p1	4	0	4	8	0	0	0	0
Tugger	Rolfe	2013-11-21	10:50am	Natural	Fresh	one	A+B	p1	4	9	13	56	2	0	0	2
Tugger	Rolfe	2013-11-21	11:10am	Natural	Decay	two	A+B	p3	1	3	4	18	0	0	0	0
Tugger	Rolfe	2013-11-21	10:50am	Natural	Fresh	one	B	p2	6	5	11	16	0	0	0	0
Tugger	Rolfe	2013-11-21	11:10am	Natural	Decay	two	B	p2	0	0	0	8	0	0	0	0
